# Supplementary material for: Correlation between Genomic Variants and Worldwide Epidemiology of Prostate Cancer
Source: Genes (Basel). 2022 Jun 10;13(6):1039. doi: 10.3390/genes13061039 (PMC9222668; doi:10.3390/genes13061039)
Supplement: Supplementary file 1 [file genes-13-01039-s001.zip]

Archive with 1 entries (1 files):
- genes-1712162-supplementary.pdf
